# Supplementary material for: High-quality genome assembly of Impatiens noli-tangere reveals key insights into α-linolenic acid biosynthesis and metabolic volatiles
Source: Hortic Res. 2025 Aug 22;12(11):uhaf216. doi: 10.1093/hr/uhaf216 (PMC12598466; doi:10.1093/hr/uhaf216)
Supplement: Web_Material_uhaf216 [file web_material_uhaf216.zip]

Archive with 26 entries (26 files):
- Figure S1. Distribution of 17-mer frequency in the I. noli-tangere genome.pdf
- Figure S10. Comparison of ALA percentage in the leaf fatty acid composition between transgenic N. tabacum and empty vector control.pdf
- Figure S11. Pearson correlation analysis between IntbZIP family genes and IntFAD3 expression levels.pdf
- Figure S12. Volatile composition in the flower, leaf, and stem of I. noli-tangere.pdf
- Figure S13. Terpene and aliphatic components in the volatiles of flower, leaf, and stem.pdf
- Figure S14. Effects of essential oils and their main compounds from the stem and leaf of I. noli-tangere on B. cinerea mycelial growth.pdf
- Figure S15. Fungicidal activity of (Z)-3-Hexenol.pdf
- Figure S2. Hi-C interaction of the I. noli-tangere assembled genome.pdf
- Figure S3. Identification and analysis of transposable elements in the genomes of I. noli-tangere and other Ericales species.pdf
- Figure S4. Functional enrichment analysis of genes shared between I. noli-tangere with oil plants (R. communis, H. annuus, S. indicum, S. hispanica).pdf
- Figure S5. Synteny relationships and Ks-based evidence for WGD events in I. noli-tangere, I. glandulifera, and C. lanceoleosa.pdf
- Figure S6. KEGG enrichment analysis of overlapping genes among significantly expanded genes and the five types of duplicated genes (WGD, TD, PD, TRD, and DSD).pdf
- Figure S7. KEGG enrichment analysis of PD-derived genes.pdf
- Figure S8. Phylogenetic tree of FAD genes in I. noli-tangere, and A. thaliana based on the neighbour-joining algorithm.pdf
- Figure S9. Chromosomal location and collinearity analysis of IntFAD family genes.pdf
- Table S1. Statistics of I. noli-tangere sequencing data.xlsx
- Table S10. Source information for the plant genomes used in the comparison.xlsx
- Table S11. Primers used in the study.xlsx
- Table S2. Survey statistic results of the I. noli-tangere genome.xlsx
- Table S3. Statistics of the I. noli-tangere genome.xlsx
- Table S4. BUSCO analysis of assembly results.xlsx
- Table S5. Protein-coding genes predicted from the I. noli-tangere genome.xlsx
- Table S6. Functional annotation for the predicted genes.xlsx
- Table S7. Number of synthetic blocks and collinear gene pairs across I. noli-tangere and V. vinifera.xlsx
- Table S8. Identification and duplication analysis of oil biosynthetic genes in I. noli-tangere.xlsx
- Table S9. Alignment rate of transcriptome sequencing data to the I. noli-tangere genome.xlsx
