# Supplementary material for: High-quality genome assembly of Impatiens noli-tangere reveals key insights into α-linolenic acid biosynthesis and metabolic volatiles
Source: Hortic Res. 2025 Aug 22;12(11):uhaf216. doi: 10.1093/hr/uhaf216 (PMC12598466; doi:10.1093/hr/uhaf216)
Supplement: Web_Material_uhaf216 [file web_material_uhaf216.zip › Table S1. Statistics of I. noli-tangere sequencing data.xlsx]

## Sheet: Table S1
Table S1. Statistics of I. noli-tangere sequencing data
Sequencing type	Platform	Clean data (Gb)	Application
Genome short reads	Illumina NovaSeq 6000	37.96	Genome survey and assessment
PacBio reads (CCS)	PacBio Sequel Ⅱ	42.02	Contig assembly
Hi-C reads	Illumina NovaSeq 6000	62.7	Chromosome construction
