# Supplementary material for: High-quality genome assembly of Impatiens noli-tangere reveals key insights into α-linolenic acid biosynthesis and metabolic volatiles
Source: Hortic Res. 2025 Aug 22;12(11):uhaf216. doi: 10.1093/hr/uhaf216 (PMC12598466; doi:10.1093/hr/uhaf216)
Supplement: Web_Material_uhaf216 [file web_material_uhaf216.zip › Table S10. Source information for the plant genomes used in the comparison.xlsx]

## Sheet: Table S10
Table S10. Source information for the plant genomes used in the comparison
Species	Data storage link
Oryza sativa	https://www.ncbi.nlm.nih.gov/datasets/genome/GCF_001433935.1/
Arabidopsis thaliana	https://www.ncbi.nlm.nih.gov/datasets/genome/GCF_000001735.4/
Ricinus communis	https://www.ncbi.nlm.nih.gov/datasets/genome/GCF_019578655.1/
Helianthus annuus	https://www.ncbi.nlm.nih.gov/datasets/genome/GCF_002127325.2/
Vitis vinifera	https://phytozome-next.jgi.doe.gov/info/Vvinifera_v2_1
Coffea canephora	https://www.ncbi.nlm.nih.gov/datasets/genome/GCA_900059795.1/
Salvia hispanica	https://genhua.tll.org.sg/
Sesamum indicum	https://www.ncbi.nlm.nih.gov/datasets/genome/GCF_000512975.1/
Impatiens glandulifera	https://www.ncbi.nlm.nih.gov/datasets/genome/GCF_907164915.1/
Diospyros lotus	https://www.ncbi.nlm.nih.gov/datasets/genome/GCF_014633365.1/
Vitellaria paradoxa	https://bioinformatics.psb.ugent.be/orcae/overview/Vitpa
Actinidia chinensis	https://kiwifruitgenome.org/organism/5
Camellia lanceoleosa	https://www.ncbi.nlm.nih.gov/datasets/genome/GCA_025200525.1/
