# Supplementary material for: High-quality genome assembly of Impatiens noli-tangere reveals key insights into α-linolenic acid biosynthesis and metabolic volatiles
Source: Hortic Res. 2025 Aug 22;12(11):uhaf216. doi: 10.1093/hr/uhaf216 (PMC12598466; doi:10.1093/hr/uhaf216)
Supplement: Web_Material_uhaf216 [file web_material_uhaf216.zip › Table S11. Primers used in the study.xlsx]

## Sheet: Table S11
Table S11. Primers used in the study
Gene	Forward primer (5’-3’)	Reverse primer (5’-3’)
For Y1H
IntbZIP38-pGADT7	GGAGGCCAGTGAATTCATGGATCATTCGGAGGATTCGG	CGAGCTCGATGGATCCCCATCCCAAGCTTTTTGTCC
proIntFAD3-P1-pAbAi	CTTGAATTCGAGCTCGGTACCTCATTGTAACTAAATGTC	AGCACATGCCTCGAGGTCGACTCCCATATGACTGTCACC
proIntFAD3-P2-pAbAi	CTTGAATTCGAGCTCGGTACCTGAAACGCCGGTCAAACCG	AGCACATGCCTCGAGGTCGACAGGTTTGTCATAAAATACAG
proIntFAD3-P3-pAbAi	CTTGAATTCGAGCTCGGTACCAGGTAACTGTACTAGAG	AGCACATGCCTCGAGGTCGACCTCGGAATTGTTTGTCCG
For Luc assay
IntbZIP38-pGreenII 62-SK	CGCTCTAGAACTAGTGGATCCATGGATCATTCGGAGGATTCG	CAGCGTACCGAATTGGTACCTCACCATCCCAAGCTTTTTG
proIntFAD3-pGreenII-0800-LUC	CTATAGGGCGAATTGGGTACCTCATTGTAACTAAATGTC	CCGCTCTAGAACTAGTGGATCCCTCGGAATTGTTTGTCCG
proIntFAD3-fragment1-pGreenII-0800-LUC	CTATAGGGCGAATTGGTGAAACGCCGGTCAAACCG	CCGCTCTAGAACTAGTGGATCCCTCGGAATTGTTTGTCCG
proIntFAD3-fragment2-pGreenII-0800-LUC	CTATAGGGCGAATTGGTTCGAACTGGAAATTTCCGG	CCGCTCTAGAACTAGTGGATCCCTCGGAATTGTTTGTCCG
For GUS
IntbZIP38-GV1300	TTGATACATATGCCCGTCGACATGGATCATTCGGAGG	CCCTTGCTCACCATGGATCCCCATCCCAAGCTTTTTG
proIntFAD3-GV1304	CCGGGGATCCTCTAGAGTCGACTCATTGTAACTAAATGTC	TTACTAGTCAGATCTACCATGGCTCGGAATTGTTTGTCCG
proIntFAD3-fragment1-GV1304	CCGGGGATCCTCTAGAGTCGACTGAAACGCCGGTCAAACCG	TTACTAGTCAGATCTACCATGGCTCGGAATTGTTTGTCCG
proIntFAD3-fragment2-GV1304	CCGGGGATCCTCTAGAGTCGACTTCGAACTGGAAATTTCCGG	TTACTAGTCAGATCTACCATGGCTCGGAATTGTTTGTCCG
For Genetic transformation
IntFAD3-121GUS	GAGAACACGGGGGACTCTAGAATGGGTGTTCAAGCTAAAG	GGACTGACCACCCGGGGATCCTTTAGTCTTGGTTGGCTC
IntbZIP38-121GUS	GAGAACACGGGGGACTCTAGAATGGATCATTCGGAGG	GGACTGACCACCCGGGGATCCCCATCCCAAGCTTTTT
Int13-HPL-121GUS	GAGAACACGGGGGACTCTAGAATGTCAGCAATGATGGCCAC	GGACTGACCACCCGGGGATCCACAACCTTTTTTAGGGTTG
For RT-qPCR
IntFAD3	GCATGGCTGGATTTCGTCAC	TGTCGTTAGCCCTCCCCTTA
IntbZIP38	CTAGACAACGAAGGCAGCGA	TTCCACTTGTCCATTGCCCT
NtActin	CGGAATCCACGAGACTACATACAAC	GGTGCTGAGGGAAGCCAAGATA
Nta05g09180	TGGGCTCTCTTTGTTCTTGGT	ATGCCAACAAGGGAAAGGGT
