# Supplementary material for: High-quality genome assembly of Impatiens noli-tangere reveals key insights into α-linolenic acid biosynthesis and metabolic volatiles
Source: Hortic Res. 2025 Aug 22;12(11):uhaf216. doi: 10.1093/hr/uhaf216 (PMC12598466; doi:10.1093/hr/uhaf216)
Supplement: Web_Material_uhaf216 [file web_material_uhaf216.zip › Table S2. Survey statistic results of the I. noli-tangere genome.xlsx]

## Sheet: Table S2
Table S2. Survey statistic results of the I. noli-tangere genome
K	K-mer Number	Kmer Peak	Genome Size (Mb)	Repeat (%)	Heterozygous Ratio (%)
17	28918367496	42	677.41	0.2	71.22
