# Supplementary material for: High-quality genome assembly of Impatiens noli-tangere reveals key insights into α-linolenic acid biosynthesis and metabolic volatiles
Source: Hortic Res. 2025 Aug 22;12(11):uhaf216. doi: 10.1093/hr/uhaf216 (PMC12598466; doi:10.1093/hr/uhaf216)
Supplement: Web_Material_uhaf216 [file web_material_uhaf216.zip › Table S3. Statistics of the I. noli-tangere genome.xlsx]

## Sheet: Table S3
Table S3. Statistics of the I. noli-tangere genome
Parameter	Size or number
Estimate of genome size (survey), Mb	677.41
Total length of contigs, Mb	614.46
N50 of contigs, bp	20631967
Number of pseudo-chromosomes	10
Total size of pseudo-chromosomes, Mb	566.77
Total length of scaffolds, Mb	614.46
N50 of scaffolds, bp	59737758
GC content, %	35.58
Complete BUSCOs, %	97.9
Total length of repeat, Mb	432.97
Repeat density, %	70.46
Transposable element (TE) density, %	62.61
Tandem repeat sequence density, %	7.85
Number of protein-coding genes	27864
Number of annotated genes	27420
Number of rRNA	26682
Number of tRNA	4670
Number of miRNAs	387
Number of snRNAs	651
