# Supplementary material for: High-quality genome assembly of Impatiens noli-tangere reveals key insights into α-linolenic acid biosynthesis and metabolic volatiles
Source: Hortic Res. 2025 Aug 22;12(11):uhaf216. doi: 10.1093/hr/uhaf216 (PMC12598466; doi:10.1093/hr/uhaf216)
Supplement: Web_Material_uhaf216 [file web_material_uhaf216.zip › Table S4. BUSCO analysis of assembly results.xlsx]

## Sheet: Table S4
Table S4. BUSCO analysis of assembly results
Type	Number	Percentage (%)
Complete BUSCOs (C)	1580	97.89
Complete and single-copy BUSCOs (S)	1490	92.32
Complete and duplicated BUSCOs (D)	90	5.58
Fragmented BUSCOs (F)	17	1.05
Missing BUSCOs (M)	17	1.05
Total BUSCO groups searched	1614	100
