# Supplementary material for: High-quality genome assembly of Impatiens noli-tangere reveals key insights into α-linolenic acid biosynthesis and metabolic volatiles
Source: Hortic Res. 2025 Aug 22;12(11):uhaf216. doi: 10.1093/hr/uhaf216 (PMC12598466; doi:10.1093/hr/uhaf216)
Supplement: Web_Material_uhaf216 [file web_material_uhaf216.zip › Table S5. Protein-coding genes predicted from the I. noli-tangere genome.xlsx]

## Sheet: Table S5
Table S5. Protein-coding genes predicted from the I. noli-tangere genome
	Gene set	Number	Average gene length (bp)	Average CDS length (bp)	Average exons per gene	Average exon length (bp)	Average intron length(bp)
Denovo	Augustus	32867	2456.16	1107.78	4.65	238.07	369.09
	GlimmerHMM	38693	9135.67	711.8	3.09	230.52	4034.72
	SNAP	31141	2942.52	614.44	3.64	168.78	881.71
	Geneid	37439	4146.08	930.41	4.53	205.48	911.48
	Genscan	27556	10469.2	1280.92	5.89	217.47	1878.98
Homolog	I. glandulifera	27645	2593.63	1164.31	4.66	250.12	391.05
	A. thaliana	22445	2372.1	1074.45	4.52	237.62	368.48
	C. oleifera	20734	2259.11	1043.46	3.93	265.55	414.97
RNA	PASA	51095	2468.95	1046.31	4.93	212.17	361.87
	Transcripts	40514	6416.15	2192.03	7.07	310.22	696.35
Integration	Maker	27864	2910.41	1209.47	5.22	231.6	402.84
