# Supplementary material for: High-quality genome assembly of Impatiens noli-tangere reveals key insights into α-linolenic acid biosynthesis and metabolic volatiles
Source: Hortic Res. 2025 Aug 22;12(11):uhaf216. doi: 10.1093/hr/uhaf216 (PMC12598466; doi:10.1093/hr/uhaf216)
Supplement: Web_Material_uhaf216 [file web_material_uhaf216.zip › Table S6. Functional annotation for the predicted genes.xlsx]

## Sheet: Table S6
Table S6. Functional annotation for the predicted genes
Values	Total	Swissprot	Nr	KEGG	InterPro	GO	Pfam	Overall
Number	27864	23089	27175	22456	27094	17718	22611	27420
Percentage (%)	100	82.86	97.53	80.59	97.24	63.59	81.15	98.41
