# Supplementary material for: High-quality genome assembly of Impatiens noli-tangere reveals key insights into α-linolenic acid biosynthesis and metabolic volatiles
Source: Hortic Res. 2025 Aug 22;12(11):uhaf216. doi: 10.1093/hr/uhaf216 (PMC12598466; doi:10.1093/hr/uhaf216)
Supplement: Web_Material_uhaf216 [file web_material_uhaf216.zip › Table S7. Number of synthetic blocks and collinear gene pairs across I. noli-tangere and V. vinifera.xlsx]

## Sheet: Table S7
Table S7. Number of synthetic blocks and collinear gene pairs across I. noli-tangere and V. vinifera
Species 1	Species 2	Number of synthetic blocks	Number of collinear gene pairs	Peak 1	Peak 2	Time 1	Time 2
Impatiens noli-tangere	Vitis vinifera	1372	14864	1.5		120.15
Impatiens noli-tangere	Impatiens noli-tangere	1050	7490	0.76	1.25	60.876	100.125
