# Supplementary material for: High-quality genome assembly of Impatiens noli-tangere reveals key insights into α-linolenic acid biosynthesis and metabolic volatiles
Source: Hortic Res. 2025 Aug 22;12(11):uhaf216. doi: 10.1093/hr/uhaf216 (PMC12598466; doi:10.1093/hr/uhaf216)
Supplement: Web_Material_uhaf216 [file web_material_uhaf216.zip › Table S8. Identification and duplication analysis of oil biosynthetic genes in I. noli-tangere.xlsx]

## Sheet: Table S8
Table S8. Identification and duplication analysis of oil biosynthetic genes in I. noli-tangere
Query ID	Subject ID	Subject KO	Score	E value	KO Definition	Pathway	Module	Module Definition	Stage	Duplication
evm.model.Chr5.2030	bpg:Bathy06g03390	K14674	49.7	2e-06	TAG lipase / steryl ester hydrolase / phospholipase A2 / LPA acyltransferase [EC:3.1.1.3 3.1.1.13 3.1.1.4 2.3.1.51]	ko00592,ko00591,ko00590,ko00565,ko00564,ko00561,ko00100	M00089	Triacylglycerol biosynthesis	Assembly	TRD
evm.model.Chr1.1226	sind:105166581	K00655	262	2e-83	1-acyl-sn-glycerol-3-phosphate acyltransferase [EC:2.3.1.51]	ko01004,ko00564,ko00561	M00089	Triacylglycerol biosynthesis	Assembly	DSD
evm.model.Chr10.1839	tcc:18587833	K00655	395	1e-136	1-acyl-sn-glycerol-3-phosphate acyltransferase [EC:2.3.1.51]	ko01004,ko00564,ko00561	M00089	Triacylglycerol biosynthesis	Assembly	Singletons
evm.model.Chr2.4004	vvi:100258980	K14674	1218	0	TAG lipase / steryl ester hydrolase / phospholipase A2 / LPA acyltransferase [EC:3.1.1.3 3.1.1.13 3.1.1.4 2.3.1.51]	ko00592,ko00591,ko00590,ko00565,ko00564,ko00561,ko00100	M00089	Triacylglycerol biosynthesis	Assembly	DSD
evm.model.Chr9.1080	tcc:18598820	K14674	1177	0	TAG lipase / steryl ester hydrolase / phospholipase A2 / LPA acyltransferase [EC:3.1.1.3 3.1.1.13 3.1.1.4 2.3.1.51]	ko00592,ko00591,ko00590,ko00565,ko00564,ko00561,ko00100	M00089	Triacylglycerol biosynthesis	Assembly	DSD
evm.model.Chr1.3158	psom:113323263	K13523	516	0	lysophosphatidic acid acyltransferase / lysophosphatidylinositol acyltransferase [EC:2.3.1.51 2.3.1.-]	ko04072,ko01004,ko00564,ko00561	M00089	Triacylglycerol biosynthesis	Assembly	DSD
evm.model.Chr5.676	hbr:110652212	K13523	626	0	lysophosphatidic acid acyltransferase / lysophosphatidylinositol acyltransferase [EC:2.3.1.51 2.3.1.-]	ko04072,ko01004,ko00564,ko00561	M00089	Triacylglycerol biosynthesis	Assembly	DSD
evm.model.Chr9.1050	thj:104824457	K13523	613	0	lysophosphatidic acid acyltransferase / lysophosphatidylinositol acyltransferase [EC:2.3.1.51 2.3.1.-]	ko04072,ko01004,ko00564,ko00561	M00089	Triacylglycerol biosynthesis	Assembly	DSD
evm.model.Chr6.261	egr:104443766	K13519	775	0	lysophospholipid acyltransferase [EC:2.3.1.51 2.3.1.23 2.3.1.-]	ko01004,ko00565,ko00564,ko00561	M00089	Triacylglycerol biosynthesis	Assembly	Singletons
evm.model.Chr2.1505	oeu:111410672	K13513	540	0	lysocardiolipin and lysophospholipid acyltransferase [EC:2.3.1.- 2.3.1.51]	ko01004,ko00564,ko00561	M00089	Triacylglycerol biosynthesis	Assembly	DSD
evm.model.Chr7.235	vvi:100248731	K13513	536	0	lysocardiolipin and lysophospholipid acyltransferase [EC:2.3.1.- 2.3.1.51]	ko01004,ko00564,ko00561	M00089	Triacylglycerol biosynthesis	Assembly	DSD
evm.model.Chr8.2028	qsu:112011983	K13513	555	0	lysocardiolipin and lysophospholipid acyltransferase [EC:2.3.1.- 2.3.1.51]	ko01004,ko00564,ko00561	M00089	Triacylglycerol biosynthesis	Assembly	DSD
evm.model.Chr1.678	dcr:108202874	K22849	127	2e-33	diacylglycerol O-acyltransferase 3, plant [EC:2.3.1.20]	ko00561	M00089	Triacylglycerol biosynthesis	Assembly	Singletons
evm.model.Chr9.1184	bvg:104896112	K22848	440	1e-154	diacylglycerol O-acyltransferase 2, plant [EC:2.3.1.20]	ko00561	M00089	Triacylglycerol biosynthesis	Assembly	WGD
evm.model.Chr2.1949	bvg:104896112	K22848	446	1e-154	diacylglycerol O-acyltransferase 2, plant [EC:2.3.1.20]	ko00561	M00089	Triacylglycerol biosynthesis	Assembly	WGD
evm.model.Chr10.529	vvi:100266364	K11155	631	0	diacylglycerol O-acyltransferase 1 [EC:2.3.1.20 2.3.1.75 2.3.1.76]	ko04975,ko00830,ko00561	M00089	Triacylglycerol biosynthesis	Assembly	WGD
evm.model.Chr4.595	oeu:111366337	K11155	770	0	diacylglycerol O-acyltransferase 1 [EC:2.3.1.20 2.3.1.75 2.3.1.76]	ko04975,ko00830,ko00561	M00089	Triacylglycerol biosynthesis	Assembly	WGD
evm.model.Chr9.2063	jre:109009388	K11155	758	0	diacylglycerol O-acyltransferase 1 [EC:2.3.1.20 2.3.1.75 2.3.1.76]	ko04975,ko00830,ko00561	M00089	Triacylglycerol biosynthesis	Assembly	WGD
evm.model.Chr9.1413	dzi:111311119	K13508	101	1e-24	glycerol-3-phosphate acyltransferase [EC:2.3.1.15 2.3.1.198]	ko01004,ko00564,ko00561	M00089	Triacylglycerol biosynthesis	Assembly	WGD
evm.model.Chr1.2768	nta:107829031	K13508	741	0	glycerol-3-phosphate acyltransferase [EC:2.3.1.15 2.3.1.198]	ko01004,ko00564,ko00561	M00089	Triacylglycerol biosynthesis	Assembly	DSD
evm.model.Chr1.3567	vvi:100261491	K13508	714	0	glycerol-3-phosphate acyltransferase [EC:2.3.1.15 2.3.1.198]	ko01004,ko00564,ko00561	M00089	Triacylglycerol biosynthesis	Assembly	DSD
evm.model.Chr5.3448	vvi:100260818	K13508	784	0	glycerol-3-phosphate acyltransferase [EC:2.3.1.15 2.3.1.198]	ko01004,ko00564,ko00561	M00089	Triacylglycerol biosynthesis	Assembly	DSD
evm.model.Chr6.2286	cann:107839197	K13508	850	0	glycerol-3-phosphate acyltransferase [EC:2.3.1.15 2.3.1.198]	ko01004,ko00564,ko00561	M00089	Triacylglycerol biosynthesis	Assembly	DSD
evm.model.Chr2.1853	ppp:112283748	K13508	593	0	glycerol-3-phosphate acyltransferase [EC:2.3.1.15 2.3.1.198]	ko01004,ko00564,ko00561	M00089	Triacylglycerol biosynthesis	Assembly	WGD
evm.model.Chr2.2135	jre:109006642	K13506	511	0	glycerol-3-phosphate O-acyltransferase 3/4 [EC:2.3.1.15]	ko01004,ko00564,ko00561	M00089	Triacylglycerol biosynthesis	Assembly	WGD
evm.model.Chr9.2106	rcu:8282960	K13506	695	0	glycerol-3-phosphate O-acyltransferase 3/4 [EC:2.3.1.15]	ko01004,ko00564,ko00561	M00089	Triacylglycerol biosynthesis	Assembly	WGD
evm.model.Chr6.367.1	pper:18777342	K00630	551	0	glycerol-3-phosphate O-acyltransferase [EC:2.3.1.15]	ko01004,ko00564,ko00561	M00089	Triacylglycerol biosynthesis	Assembly	WGD
evm.model.Chr3.2834	vvi:100264363	K00630	579	0	glycerol-3-phosphate O-acyltransferase [EC:2.3.1.15]	ko01004,ko00564,ko00561	M00089	Triacylglycerol biosynthesis	Assembly	WGD
evm.model.Chr8.1454	lang:109354821	K18693	54.7	9e-06	diacylglycerol diphosphate phosphatase / phosphatidate phosphatase [EC:3.1.3.81 3.1.3.4]	ko00564,ko00561	M00089	Triacylglycerol biosynthesis	Assembly	WGD
evm.model.Chr1.1990	lang:109354821	K18693	127	1e-28	diacylglycerol diphosphate phosphatase / phosphatidate phosphatase [EC:3.1.3.81 3.1.3.4]	ko00564,ko00561	M00089	Triacylglycerol biosynthesis	Assembly	DSD
evm.model.Chr2.1985	lang:109354821	K18693	365	1e-115	diacylglycerol diphosphate phosphatase / phosphatidate phosphatase [EC:3.1.3.81 3.1.3.4]	ko00564,ko00561	M00089	Triacylglycerol biosynthesis	Assembly	DSD
evm.model.Chr4.748	sind:105156346	K18693	381	1e-131	diacylglycerol diphosphate phosphatase / phosphatidate phosphatase [EC:3.1.3.81 3.1.3.4]	ko00564,ko00561	M00089	Triacylglycerol biosynthesis	Assembly	WGD
evm.model.Chr4.439	sind:105156346	K18693	428	1e-150	diacylglycerol diphosphate phosphatase / phosphatidate phosphatase [EC:3.1.3.81 3.1.3.4]	ko00564,ko00561	M00089	Triacylglycerol biosynthesis	Assembly	TRD
evm.model.Chr2.1769	pavi:110765373	K18693	444	1e-157	diacylglycerol diphosphate phosphatase / phosphatidate phosphatase [EC:3.1.3.81 3.1.3.4]	ko00564,ko00561	M00089	Triacylglycerol biosynthesis	Assembly	WGD
evm.model.Chr3.1870	sind:105156346	K18693	479	1e-170	diacylglycerol diphosphate phosphatase / phosphatidate phosphatase [EC:3.1.3.81 3.1.3.4]	ko00564,ko00561	M00089	Triacylglycerol biosynthesis	Assembly	WGD
evm.model.Chr4.113	cit:102612781	K15728	539	1e-177	phosphatidate phosphatase LPIN [EC:3.1.3.4]	ko04150,ko01009,ko00564,ko00561	M00089	Triacylglycerol biosynthesis	Assembly	WGD
evm.model.Chr7.1851	dcr:108214585	K15728	684	0	phosphatidate phosphatase LPIN [EC:3.1.3.4]	ko04150,ko01009,ko00564,ko00561	M00089	Triacylglycerol biosynthesis	Assembly	WGD
evm.model.Chr1.2614	pper:18793032	K15728	687	0	phosphatidate phosphatase LPIN [EC:3.1.3.4]	ko04150,ko01009,ko00564,ko00561	M00089	Triacylglycerol biosynthesis	Assembly	WGD
evm.model.Chr8.717	vvi:100255086	K15728	974	0	phosphatidate phosphatase LPIN [EC:3.1.3.4]	ko04150,ko01009,ko00564,ko00561	M00089	Triacylglycerol biosynthesis	Assembly	WGD
evm.model.Chr3.613.1	dct:110104493	K00059	90.1	5e-19	3-oxoacyl-[acyl-carrier protein] reductase [EC:1.1.1.100]	ko01004,ko00780,ko00333,ko00061	M00083	Fatty acid biosynthesis, elongation	Elongation	DSD
evm.model.Chr4.308	ccav:112507113	K00059	231	2e-75	3-oxoacyl-[acyl-carrier protein] reductase [EC:1.1.1.100]	ko01004,ko00780,ko00333,ko00061	M00083	Fatty acid biosynthesis, elongation	Elongation	DSD
evm.model.Chr4.1981	ccav:112507113	K00059	241	2e-79	3-oxoacyl-[acyl-carrier protein] reductase [EC:1.1.1.100]	ko01004,ko00780,ko00333,ko00061	M00083	Fatty acid biosynthesis, elongation	Elongation	DSD
evm.model.Chr4.1146	nsy:104245239	K00059	244	2e-80	3-oxoacyl-[acyl-carrier protein] reductase [EC:1.1.1.100]	ko01004,ko00780,ko00333,ko00061	M00083	Fatty acid biosynthesis, elongation	Elongation	TRD
evm.model.Chr7.2294	sot:102591367	K00059	371	1e-129	3-oxoacyl-[acyl-carrier protein] reductase [EC:1.1.1.100]	ko01004,ko00780,ko00333,ko00061	M00083	Fatty acid biosynthesis, elongation	Elongation	WGD
evm.model.Chr1.3067	nto:104109083	K00059	380	1e-133	3-oxoacyl-[acyl-carrier protein] reductase [EC:1.1.1.100]	ko01004,ko00780,ko00333,ko00061	M00083	Fatty acid biosynthesis, elongation	Elongation	WGD
evm.model.Chr2.492	nsy:104245239	K00059	387	1e-135	3-oxoacyl-[acyl-carrier protein] reductase [EC:1.1.1.100]	ko01004,ko00780,ko00333,ko00061	M00083	Fatty acid biosynthesis, elongation	Elongation	DSD
evm.model.Chr5.2156	pop:7460034	K00059	498	1e-177	3-oxoacyl-[acyl-carrier protein] reductase [EC:1.1.1.100]	ko01004,ko00780,ko00333,ko00061	M00083	Fatty acid biosynthesis, elongation	Elongation	DSD
evm.model.Chr8.531	dcr:108197291	K00059	498	1e-177	3-oxoacyl-[acyl-carrier protein] reductase [EC:1.1.1.100]	ko01004,ko00780,ko00333,ko00061	M00083	Fatty acid biosynthesis, elongation	Elongation	DSD
evm.model.Chr8.982	nau:109243227	K00208	460	1e-153	enoyl-[acyl-carrier protein] reductase I [EC:1.3.1.9 1.3.1.10]	ko01004,ko00780,ko00333,ko00061	M00083	Fatty acid biosynthesis, elongation	Elongation	DSD
evm.model.Chr6.939	qsu:112015283	K00208	610	0	enoyl-[acyl-carrier protein] reductase I [EC:1.3.1.9 1.3.1.10]	ko01004,ko00780,ko00333,ko00061	M00083	Fatty acid biosynthesis, elongation	Elongation	DSD
evm.model.Chr7.1734	fve:101308943	K07512	85.5	1e-19	mitochondrial enoyl-[acyl-carrier protein] reductase / trans-2-enoyl-CoA reductase [EC:1.3.1.- 1.3.1.38]	ko00062,ko00061	M00085	Fatty acid elongation in mitochondria	Elongation	PD
evm.model.Chr7.1732	vvi:100257075	K07512	550	0	mitochondrial enoyl-[acyl-carrier protein] reductase / trans-2-enoyl-CoA reductase [EC:1.3.1.- 1.3.1.38]	ko00062,ko00061	M00085	Fatty acid elongation in mitochondria	Elongation	PD
evm.model.Chr4.2525_evm.model.Chr4.2526	jcu:105644725	K10251	407	1e-142	17beta-estradiol 17-dehydrogenase / very-long-chain 3-oxoacyl-CoA reductase [EC:1.1.1.62 1.1.1.330]	ko01040,ko01004,ko00140,ko00062	M00415	Fatty acid elongation in endoplasmic reticulum	Elongation	DSD
evm.model.Chr9.1321	sind:105177370	K10251	474	1e-168	17beta-estradiol 17-dehydrogenase / very-long-chain 3-oxoacyl-CoA reductase [EC:1.1.1.62 1.1.1.330]	ko01040,ko01004,ko00140,ko00062	M00415	Fatty acid elongation in endoplasmic reticulum	Elongation	WGD
evm.model.Chr5.67	sind:105177370	K10251	486	1e-173	17beta-estradiol 17-dehydrogenase / very-long-chain 3-oxoacyl-CoA reductase [EC:1.1.1.62 1.1.1.330]	ko01040,ko01004,ko00140,ko00062	M00415	Fatty acid elongation in endoplasmic reticulum	Elongation	WGD
evm.model.Chr3.1608	mtr:MTR_6g037340	K10258	301	1e-102	very-long-chain enoyl-CoA reductase [EC:1.3.1.93]	ko01040,ko01004,ko00062	M00415	Fatty acid elongation in endoplasmic reticulum	Elongation	TRD
evm.model.Chr9.1377	psom:113315658	K15397	66.6	5e-10	3-ketoacyl-CoA synthase [EC:2.3.1.199]	ko04626,ko00062	M00415	Fatty acid elongation in endoplasmic reticulum	Elongation	Singletons
evm.model.Chr3.38	apro:F751_2378	K15397	71.6	3e-11	3-ketoacyl-CoA synthase [EC:2.3.1.199]	ko04626,ko00062	M00415	Fatty acid elongation in endoplasmic reticulum	Elongation	DSD
evm.model.Chr1.4567	cpep:111776416	K15397	74.3	2e-15	3-ketoacyl-CoA synthase [EC:2.3.1.199]	ko04626,ko00062	M00415	Fatty acid elongation in endoplasmic reticulum	Elongation	WGD
evm.model.Chr1.980	oeu:111383577	K15397	84	7e-19	3-ketoacyl-CoA synthase [EC:2.3.1.199]	ko04626,ko00062	M00415	Fatty acid elongation in endoplasmic reticulum	Elongation	PD
evm.model.Chr8.2045	cpep:111776416	K15397	85.9	2e-19	3-ketoacyl-CoA synthase [EC:2.3.1.199]	ko04626,ko00062	M00415	Fatty acid elongation in endoplasmic reticulum	Elongation	WGD
evm.model.Chr1.981	lja:Lj6g3v0000160.1	K15397	83.2	7e-20	3-ketoacyl-CoA synthase [EC:2.3.1.199]	ko04626,ko00062	M00415	Fatty acid elongation in endoplasmic reticulum	Elongation	TD
evm.model.Chr9.2182	cpep:111776416	K15397	100	1e-24	3-ketoacyl-CoA synthase [EC:2.3.1.199]	ko04626,ko00062	M00415	Fatty acid elongation in endoplasmic reticulum	Elongation	WGD
evm.model.Chr5.440.2	mpp:MICPUCDRAFT_54040	K10246	112	1e-25	fatty acid elongase 3 [EC:2.3.1.199]	ko01040,ko01004,ko00062	M00415	Fatty acid elongation in endoplasmic reticulum	Elongation	WGD
evm.model.Chr5.236	cpep:111776416	K15397	103	6e-26	3-ketoacyl-CoA synthase [EC:2.3.1.199]	ko04626,ko00062	M00415	Fatty acid elongation in endoplasmic reticulum	Elongation	WGD
evm.model.Chr1.4947	cpep:111776416	K15397	107	4e-27	3-ketoacyl-CoA synthase [EC:2.3.1.199]	ko04626,ko00062	M00415	Fatty acid elongation in endoplasmic reticulum	Elongation	WGD
evm.model.Chr8.1621	cpep:111776416	K15397	108	2e-27	3-ketoacyl-CoA synthase [EC:2.3.1.199]	ko04626,ko00062	M00415	Fatty acid elongation in endoplasmic reticulum	Elongation	WGD
evm.model.Chr3.1245	mdm:103440401	K15397	137	2e-37	3-ketoacyl-CoA synthase [EC:2.3.1.199]	ko04626,ko00062	M00415	Fatty acid elongation in endoplasmic reticulum	Elongation	TRD
evm.model.Chr10.405	zju:107423860	K15397	197	3e-60	3-ketoacyl-CoA synthase [EC:2.3.1.199]	ko04626,ko00062	M00415	Fatty acid elongation in endoplasmic reticulum	Elongation	TRD
evm.model.Chr7.1877	sly:101263606	K15397	234	2e-74	3-ketoacyl-CoA synthase [EC:2.3.1.199]	ko04626,ko00062	M00415	Fatty acid elongation in endoplasmic reticulum	Elongation	TRD
evm.model.Chr7.1874	nta:107788867	K15397	268	2e-90	3-ketoacyl-CoA synthase [EC:2.3.1.199]	ko04626,ko00062	M00415	Fatty acid elongation in endoplasmic reticulum	Elongation	WGD
evm.model.Chr8.160	zju:107423860	K15397	295	9e-97	3-ketoacyl-CoA synthase [EC:2.3.1.199]	ko04626,ko00062	M00415	Fatty acid elongation in endoplasmic reticulum	Elongation	TRD
evm.model.Chr7.801	qsu:112041044	K10249	295	4e-99	elongation of very long chain fatty acids protein 4 [EC:2.3.1.199]	ko01040,ko01004,ko00062	M00415	Fatty acid elongation in endoplasmic reticulum	Elongation	WGD
evm.model.Chr6.1926	qsu:112041044	K10249	298	1e-100	elongation of very long chain fatty acids protein 4 [EC:2.3.1.199]	ko01040,ko01004,ko00062	M00415	Fatty acid elongation in endoplasmic reticulum	Elongation	WGD
evm.model.Chr7.1878	lja:Lj0g3v0246159.1	K15397	390	1e-136	3-ketoacyl-CoA synthase [EC:2.3.1.199]	ko04626,ko00062	M00415	Fatty acid elongation in endoplasmic reticulum	Elongation	TRD
evm.model.Chr7.2160	vvi:100263120	K15397	473	1e-163	3-ketoacyl-CoA synthase [EC:2.3.1.199]	ko04626,ko00062	M00415	Fatty acid elongation in endoplasmic reticulum	Elongation	TD
evm.model.Chr7.2157	han:110900541	K15397	471	1e-163	3-ketoacyl-CoA synthase [EC:2.3.1.199]	ko04626,ko00062	M00415	Fatty acid elongation in endoplasmic reticulum	Elongation	TD
evm.model.Chr7.2158	vvi:100263120	K15397	489	1e-169	3-ketoacyl-CoA synthase [EC:2.3.1.199]	ko04626,ko00062	M00415	Fatty acid elongation in endoplasmic reticulum	Elongation	TD
evm.model.Chr8.2050	ini:109149275	K15397	799	0	3-ketoacyl-CoA synthase [EC:2.3.1.199]	ko04626,ko00062	M00415	Fatty acid elongation in endoplasmic reticulum	Elongation	DSD
evm.model.Chr4.2871	nsy:104240881	K15397	649	0	3-ketoacyl-CoA synthase [EC:2.3.1.199]	ko04626,ko00062	M00415	Fatty acid elongation in endoplasmic reticulum	Elongation	DSD
evm.model.Chr1.3934	jre:108996577	K15397	648	0	3-ketoacyl-CoA synthase [EC:2.3.1.199]	ko04626,ko00062	M00415	Fatty acid elongation in endoplasmic reticulum	Elongation	DSD
evm.model.Chr2.2199	nau:109210777	K15397	615	0	3-ketoacyl-CoA synthase [EC:2.3.1.199]	ko04626,ko00062	M00415	Fatty acid elongation in endoplasmic reticulum	Elongation	DSD
evm.model.Chr9.893	rcu:8273206	K15397	682	0	3-ketoacyl-CoA synthase [EC:2.3.1.199]	ko04626,ko00062	M00415	Fatty acid elongation in endoplasmic reticulum	Elongation	WGD
evm.model.Chr8.1620	pxb:103966995	K15397	749	0	3-ketoacyl-CoA synthase [EC:2.3.1.199]	ko04626,ko00062	M00415	Fatty acid elongation in endoplasmic reticulum	Elongation	WGD
evm.model.Chr1.4998	gab:108464129	K15397	710	0	3-ketoacyl-CoA synthase [EC:2.3.1.199]	ko04626,ko00062	M00415	Fatty acid elongation in endoplasmic reticulum	Elongation	WGD
evm.model.Chr5.2677	qsu:112002142	K15397	685	0	3-ketoacyl-CoA synthase [EC:2.3.1.199]	ko04626,ko00062	M00415	Fatty acid elongation in endoplasmic reticulum	Elongation	WGD
evm.model.Chr1.2663	nsy:104212634	K15397	977	0	3-ketoacyl-CoA synthase [EC:2.3.1.199]	ko04626,ko00062	M00415	Fatty acid elongation in endoplasmic reticulum	Elongation	WGD
evm.model.Chr1.4665	sind:105164826	K15397	932	0	3-ketoacyl-CoA synthase [EC:2.3.1.199]	ko04626,ko00062	M00415	Fatty acid elongation in endoplasmic reticulum	Elongation	WGD
evm.model.Chr1.4948	qsu:112038607	K15397	761	0	3-ketoacyl-CoA synthase [EC:2.3.1.199]	ko04626,ko00062	M00415	Fatty acid elongation in endoplasmic reticulum	Elongation	WGD
evm.model.Chr5.418	sind:105176165	K15397	785	0	3-ketoacyl-CoA synthase [EC:2.3.1.199]	ko04626,ko00062	M00415	Fatty acid elongation in endoplasmic reticulum	Elongation	WGD
evm.model.Chr8.1552	gab:108464129	K15397	936	0	3-ketoacyl-CoA synthase [EC:2.3.1.199]	ko04626,ko00062	M00415	Fatty acid elongation in endoplasmic reticulum	Elongation	WGD
evm.model.Chr8.1927	dzi:111286792	K15397	930	0	3-ketoacyl-CoA synthase [EC:2.3.1.199]	ko04626,ko00062	M00415	Fatty acid elongation in endoplasmic reticulum	Elongation	WGD
evm.model.Chr9.1736	hbr:110633585	K15397	846	0	3-ketoacyl-CoA synthase [EC:2.3.1.199]	ko04626,ko00062	M00415	Fatty acid elongation in endoplasmic reticulum	Elongation	WGD
evm.model.Chr1.1386	nau:109213289	K02372	347	1e-121	3-hydroxyacyl-[acyl-carrier-protein] dehydratase [EC:4.2.1.59]	ko01004,ko00780,ko00061	M00083	Fatty acid biosynthesis, elongation	Elongation	Singletons
evm.model.Chr9.1705	thj:104798725	K10703	190	7e-61	very-long-chain (3R)-3-hydroxyacyl-CoA dehydratase [EC:4.2.1.134]	ko01040,ko01004,ko00062	M00415	Fatty acid elongation in endoplasmic reticulum	Elongation	Singletons
evm.model.Chr5.2669	ccav:112505755	K10703	295	1e-101	very-long-chain (3R)-3-hydroxyacyl-CoA dehydratase [EC:4.2.1.134]	ko01040,ko01004,ko00062	M00415	Fatty acid elongation in endoplasmic reticulum	Elongation	Singletons
evm.model.Chr5.5	vvi:100245074	K00645	612	0	[acyl-carrier-protein] S-malonyltransferase [EC:2.3.1.39]	ko01004,ko00333,ko00061	M00082	Fatty acid biosynthesis, initiation	Initiation	Singletons
evm.model.Chr5.740	zju:107413660	K09458	835	0	3-oxoacyl-[acyl-carrier-protein] synthase II [EC:2.3.1.179]	ko01004,ko00780,ko00061	M00082	Fatty acid biosynthesis, initiation	Initiation	DSD
evm.model.Chr9.2304	egr:104424701	K09458	778	0	3-oxoacyl-[acyl-carrier-protein] synthase II [EC:2.3.1.179]	ko01004,ko00780,ko00061	M00082	Fatty acid biosynthesis, initiation	Initiation	DSD
evm.model.Chr1.4870	pop:7467069	K09458	834	0	3-oxoacyl-[acyl-carrier-protein] synthase II [EC:2.3.1.179]	ko01004,ko00780,ko00061	M00082	Fatty acid biosynthesis, initiation	Initiation	DSD
evm.model.Chr10.510	vvi:100262737	K09458	912	0	3-oxoacyl-[acyl-carrier-protein] synthase II [EC:2.3.1.179]	ko01004,ko00780,ko00061	M00082	Fatty acid biosynthesis, initiation	Initiation	WGD
evm.model.Chr2.2152	vvi:100262737	K09458	709	0	3-oxoacyl-[acyl-carrier-protein] synthase II [EC:2.3.1.179]	ko01004,ko00780,ko00061	M00082	Fatty acid biosynthesis, initiation	Initiation	WGD
evm.model.Chr9.2087	vvi:100262737	K09458	864	0	3-oxoacyl-[acyl-carrier-protein] synthase II [EC:2.3.1.179]	ko01004,ko00780,ko00061	M00082	Fatty acid biosynthesis, initiation	Initiation	WGD
evm.model.Chr6.152	jre:109011421	K00648	650	0	3-oxoacyl-[acyl-carrier-protein] synthase III [EC:2.3.1.180]	ko01004,ko00061	M00082	Fatty acid biosynthesis, initiation	Initiation	Singletons
evm.model.Chr4.3077	sind:105156122	K01961	945	0	acetyl-CoA carboxylase, biotin carboxylase subunit [EC:6.4.1.2 6.3.4.14]	ko00640,ko00620,ko00061	M00082	Fatty acid biosynthesis, initiation	Initiation	WGD
evm.model.Chr10.1011	cpap:110809829	K01961	954	0	acetyl-CoA carboxylase, biotin carboxylase subunit [EC:6.4.1.2 6.3.4.14]	ko00640,ko00620,ko00061	M00082	Fatty acid biosynthesis, initiation	Initiation	WGD
evm.model.Chr5.955	aof:109823134	K01963	52.4	2e-07	acetyl-CoA carboxylase carboxyl transferase subunit beta [EC:6.4.1.2 2.1.3.15]	ko00640,ko00620,ko00061	M00082	Fatty acid biosynthesis, initiation	Initiation	TRD
evm.model.Chr2.3895	aof:109823134	K01963	57.8	2e-09	acetyl-CoA carboxylase carboxyl transferase subunit beta [EC:6.4.1.2 2.1.3.15]	ko00640,ko00620,ko00061	M00082	Fatty acid biosynthesis, initiation	Initiation	TRD
evm.model.Chr1.1821	aof:109823134	K01963	59.3	6e-11	acetyl-CoA carboxylase carboxyl transferase subunit beta [EC:6.4.1.2 2.1.3.15]	ko00640,ko00620,ko00061	M00082	Fatty acid biosynthesis, initiation	Initiation	TRD
evm.model.Chr2.710	aof:109823134	K01963	63.2	3e-12	acetyl-CoA carboxylase carboxyl transferase subunit beta [EC:6.4.1.2 2.1.3.15]	ko00640,ko00620,ko00061	M00082	Fatty acid biosynthesis, initiation	Initiation	TRD
evm.model.Chr8.1059	aof:109823134	K01963	79.3	1e-15	acetyl-CoA carboxylase carboxyl transferase subunit beta [EC:6.4.1.2 2.1.3.15]	ko00640,ko00620,ko00061	M00082	Fatty acid biosynthesis, initiation	Initiation	TRD
evm.model.Chr5.1228	aof:109823134	K01963	80.9	7e-17	acetyl-CoA carboxylase carboxyl transferase subunit beta [EC:6.4.1.2 2.1.3.15]	ko00640,ko00620,ko00061	M00082	Fatty acid biosynthesis, initiation	Initiation	TRD
evm.model.Chr4.1333	aof:109823134	K01963	84.7	1e-17	acetyl-CoA carboxylase carboxyl transferase subunit beta [EC:6.4.1.2 2.1.3.15]	ko00640,ko00620,ko00061	M00082	Fatty acid biosynthesis, initiation	Initiation	TRD
evm.model.Chr2.709	aof:109823134	K01963	101	2e-22	acetyl-CoA carboxylase carboxyl transferase subunit beta [EC:6.4.1.2 2.1.3.15]	ko00640,ko00620,ko00061	M00082	Fatty acid biosynthesis, initiation	Initiation	TRD
evm.model.Chr6.2089	aof:109823134	K01963	102	4e-23	acetyl-CoA carboxylase carboxyl transferase subunit beta [EC:6.4.1.2 2.1.3.15]	ko00640,ko00620,ko00061	M00082	Fatty acid biosynthesis, initiation	Initiation	TRD
evm.model.Chr1.2391	aof:109823134	K01963	107	2e-25	acetyl-CoA carboxylase carboxyl transferase subunit beta [EC:6.4.1.2 2.1.3.15]	ko00640,ko00620,ko00061	M00082	Fatty acid biosynthesis, initiation	Initiation	TRD
evm.model.Chr4.1754	aof:109823134	K01963	112	1e-26	acetyl-CoA carboxylase carboxyl transferase subunit beta [EC:6.4.1.2 2.1.3.15]	ko00640,ko00620,ko00061	M00082	Fatty acid biosynthesis, initiation	Initiation	TRD
evm.model.Chr1.2069	aof:109823134	K01963	113	3e-29	acetyl-CoA carboxylase carboxyl transferase subunit beta [EC:6.4.1.2 2.1.3.15]	ko00640,ko00620,ko00061	M00082	Fatty acid biosynthesis, initiation	Initiation	TRD
evm.model.Chr2.2822	aof:109823134	K01963	120	6e-30	acetyl-CoA carboxylase carboxyl transferase subunit beta [EC:6.4.1.2 2.1.3.15]	ko00640,ko00620,ko00061	M00082	Fatty acid biosynthesis, initiation	Initiation	DSD
evm.model.Chr7.1133	aof:109823134	K01963	132	2e-34	acetyl-CoA carboxylase carboxyl transferase subunit beta [EC:6.4.1.2 2.1.3.15]	ko00640,ko00620,ko00061	M00082	Fatty acid biosynthesis, initiation	Initiation	DSD
evm.model.Chr3.951	aof:109823134	K01963	138	2e-36	acetyl-CoA carboxylase carboxyl transferase subunit beta [EC:6.4.1.2 2.1.3.15]	ko00640,ko00620,ko00061	M00082	Fatty acid biosynthesis, initiation	Initiation	TRD
evm.model.Chr1.1174	aof:109823134	K01963	147	1e-39	acetyl-CoA carboxylase carboxyl transferase subunit beta [EC:6.4.1.2 2.1.3.15]	ko00640,ko00620,ko00061	M00082	Fatty acid biosynthesis, initiation	Initiation	TRD
evm.model.Chr6.1636	aof:109823134	K01963	157	4e-44	acetyl-CoA carboxylase carboxyl transferase subunit beta [EC:6.4.1.2 2.1.3.15]	ko00640,ko00620,ko00061	M00082	Fatty acid biosynthesis, initiation	Initiation	TRD
evm.model.Chr3.1762	aof:109823134	K01963	164	5e-46	acetyl-CoA carboxylase carboxyl transferase subunit beta [EC:6.4.1.2 2.1.3.15]	ko00640,ko00620,ko00061	M00082	Fatty acid biosynthesis, initiation	Initiation	TRD
evm.model.Chr3.1046	aof:109823134	K01963	168	2e-47	acetyl-CoA carboxylase carboxyl transferase subunit beta [EC:6.4.1.2 2.1.3.15]	ko00640,ko00620,ko00061	M00082	Fatty acid biosynthesis, initiation	Initiation	TRD
evm.model.Chr8.155	aof:109823134	K01963	205	2e-60	acetyl-CoA carboxylase carboxyl transferase subunit beta [EC:6.4.1.2 2.1.3.15]	ko00640,ko00620,ko00061	M00082	Fatty acid biosynthesis, initiation	Initiation	WGD
evm.model.Chr4.1112	aof:109823134	K01963	203	2e-61	acetyl-CoA carboxylase carboxyl transferase subunit beta [EC:6.4.1.2 2.1.3.15]	ko00640,ko00620,ko00061	M00082	Fatty acid biosynthesis, initiation	Initiation	WGD
evm.model.Chr5.500	aof:109823134	K01963	222	5e-67	acetyl-CoA carboxylase carboxyl transferase subunit beta [EC:6.4.1.2 2.1.3.15]	ko00640,ko00620,ko00061	M00082	Fatty acid biosynthesis, initiation	Initiation	TRD
evm.model.Chr5.1414	aof:109823134	K01963	221	6e-68	acetyl-CoA carboxylase carboxyl transferase subunit beta [EC:6.4.1.2 2.1.3.15]	ko00640,ko00620,ko00061	M00082	Fatty acid biosynthesis, initiation	Initiation	WGD
evm.model.Chr4.1700	aof:109823134	K01963	228	3e-69	acetyl-CoA carboxylase carboxyl transferase subunit beta [EC:6.4.1.2 2.1.3.15]	ko00640,ko00620,ko00061	M00082	Fatty acid biosynthesis, initiation	Initiation	TRD
evm.model.Chr10.672	aof:109823134	K01963	229	9e-70	acetyl-CoA carboxylase carboxyl transferase subunit beta [EC:6.4.1.2 2.1.3.15]	ko00640,ko00620,ko00061	M00082	Fatty acid biosynthesis, initiation	Initiation	TRD
evm.model.Chr3.1594	aof:109823134	K01963	229	2e-70	acetyl-CoA carboxylase carboxyl transferase subunit beta [EC:6.4.1.2 2.1.3.15]	ko00640,ko00620,ko00061	M00082	Fatty acid biosynthesis, initiation	Initiation	TRD
evm.model.Chr3.773	aof:109823134	K01963	230	3e-71	acetyl-CoA carboxylase carboxyl transferase subunit beta [EC:6.4.1.2 2.1.3.15]	ko00640,ko00620,ko00061	M00082	Fatty acid biosynthesis, initiation	Initiation	TRD
evm.model.Chr5.991	aof:109823134	K01963	233	4e-72	acetyl-CoA carboxylase carboxyl transferase subunit beta [EC:6.4.1.2 2.1.3.15]	ko00640,ko00620,ko00061	M00082	Fatty acid biosynthesis, initiation	Initiation	WGD
evm.model.Chr4.874	nta:107789406	K01962	385	1e-126	acetyl-CoA carboxylase carboxyl transferase subunit alpha [EC:6.4.1.2 2.1.3.15]	ko00640,ko00620,ko00061	M00082	Fatty acid biosynthesis, initiation	Initiation	TRD
evm.model.Chr7.1451	nto:3776376	K01963	414	1e-142	acetyl-CoA carboxylase carboxyl transferase subunit beta [EC:6.4.1.2 2.1.3.15]	ko00640,ko00620,ko00061	M00082	Fatty acid biosynthesis, initiation	Initiation	Singletons
evm.model.Chr2.1207	zju:107420964	K11262	3898	0	acetyl-CoA carboxylase / biotin carboxylase 1 [EC:6.4.1.2 6.3.4.14 2.1.3.15]	ko04922,ko04910,ko04152,ko00640,ko00620,ko00254,ko00061	M00082	Fatty acid biosynthesis, initiation	Initiation	DSD
evm.model.Chr3.1725	nta:107789406	K01962	1089	0	acetyl-CoA carboxylase carboxyl transferase subunit alpha [EC:6.4.1.2 2.1.3.15]	ko00640,ko00620,ko00061	M00082	Fatty acid biosynthesis, initiation	Initiation	WGD
evm.model.Chr4.873	oeu:111404174	K01962	722	0	acetyl-CoA carboxylase carboxyl transferase subunit alpha [EC:6.4.1.2 2.1.3.15]	ko00640,ko00620,ko00061	M00082	Fatty acid biosynthesis, initiation	Initiation	WGD
evm.model.Chr2.3755	ccaj:109804905	K02160	53.1	1e-06	acetyl-CoA carboxylase biotin carboxyl carrier protein	ko00640,ko00620,ko00061	M00082	Fatty acid biosynthesis, initiation	Initiation	DSD
evm.model.Chr7.2662	brp:103846406	K02160	57.4	3e-08	acetyl-CoA carboxylase biotin carboxyl carrier protein	ko00640,ko00620,ko00061	M00082	Fatty acid biosynthesis, initiation	Initiation	DSD
evm.model.Chr1.2844	vvi:100254365	K02160	70.9	1e-12	acetyl-CoA carboxylase biotin carboxyl carrier protein	ko00640,ko00620,ko00061	M00082	Fatty acid biosynthesis, initiation	Initiation	DSD
evm.model.Chr3.790	nau:109241131	K02160	235	6e-75	acetyl-CoA carboxylase biotin carboxyl carrier protein	ko00640,ko00620,ko00061	M00082	Fatty acid biosynthesis, initiation	Initiation	TRD
evm.model.Chr1.3986	ghi:107962294	K02160	293	3e-95	acetyl-CoA carboxylase biotin carboxyl carrier protein	ko00640,ko00620,ko00061	M00082	Fatty acid biosynthesis, initiation	Initiation	WGD
evm.model.Chr7.1743	gra:105773563	K02160	295	4e-99	acetyl-CoA carboxylase biotin carboxyl carrier protein	ko00640,ko00620,ko00061	M00082	Fatty acid biosynthesis, initiation	Initiation	WGD
evm.model.Chr7.2349	sind:105163532	K10256	345	1e-112	omega-6 fatty acid desaturase / acyl-lipid omega-6 desaturase (Delta-12 desaturase) [EC:1.14.19.6 1.14.19.22]	ko01040,ko01004	-	-	Modification	WGD
evm.model.Chr7.2350	nau:109215819	K10256	348	1e-118	omega-6 fatty acid desaturase / acyl-lipid omega-6 desaturase (Delta-12 desaturase) [EC:1.14.19.6 1.14.19.22]	ko01040,ko01004	-	-	Modification	TD
evm.model.Chr7.2352	oeu:111371390	K10256	397	1e-138	omega-6 fatty acid desaturase / acyl-lipid omega-6 desaturase (Delta-12 desaturase) [EC:1.14.19.6 1.14.19.22]	ko01040,ko01004	-	-	Modification	PD
evm.model.Chr1.2898	sind:105159686	K10256	428	1e-149	omega-6 fatty acid desaturase / acyl-lipid omega-6 desaturase (Delta-12 desaturase) [EC:1.14.19.6 1.14.19.22]	ko01040,ko01004	-	-	Modification	Singletons
evm.model.Chr1.3128.1	sot:102593159	K10256	654	0	omega-6 fatty acid desaturase / acyl-lipid omega-6 desaturase (Delta-12 desaturase) [EC:1.14.19.6 1.14.19.22]	ko01040,ko01004	-	-	Modification	WGD
evm.model.Chr3.2700	gab:108459943	K21737	740	0	acyl-lipid Delta6-acetylenase / acyl-lipid (9-3)-desaturase [EC:1.14.19.38 1.14.19.47]	ko00001	-	-	Modification	DSD
evm.model.Chr2.3596	zju:107426965	K10255	725	0	acyl-lipid omega-6 desaturase (Delta-12 desaturase) [EC:1.14.19.23 1.14.19.45]	ko01004	-	-	Modification	WGD
evm.model.Chr9.1978	cit:102608557	K10255	690	0	acyl-lipid omega-6 desaturase (Delta-12 desaturase) [EC:1.14.19.23 1.14.19.45]	ko01004	-	-	Modification	WGD
evm.model.Chr4.2750	nau:109214388	K10257	560	0	acyl-lipid omega-3 desaturase [EC:1.14.19.25 1.14.19.35 1.14.19.36]	ko01004	-	-	Modification	TRD
evm.model.Chr1.3499	nau:109238135	K10257	721	0	acyl-lipid omega-3 desaturase [EC:1.14.19.25 1.14.19.35 1.14.19.36]	ko01004	-	-	Modification	WGD
evm.model.Chr2.3031	sly:100134915	K10257	609	0	acyl-lipid omega-3 desaturase [EC:1.14.19.25 1.14.19.35 1.14.19.36]	ko01004	-	-	Modification	WGD
evm.model.Chr2.3207	pper:18785351	K10257	714	0	acyl-lipid omega-3 desaturase [EC:1.14.19.25 1.14.19.35 1.14.19.36]	ko01004	-	-	Modification	WGD
evm.model.Chr5.2625	ini:109164374	K10257	581	0	acyl-lipid omega-3 desaturase [EC:1.14.19.25 1.14.19.35 1.14.19.36]	ko01004	-	-	Modification	WGD
evm.model.Chr3.536	oeu:111403959	K20417	390	1e-136	palmitoyl-[glycerolipid] 3-(E)-desaturase [EC:1.14.19.43]	ko00001	-	-	Modification	Singletons
evm.model.Chr3.761	spen:107014969	K20416	484	1e-172	palmitoyl-[glycerolipid] 7-desaturase [EC:1.14.19.42]	ko00001	-	-	Modification	Singletons
evm.model.Chr9.356	nau:109212085	K04712	600	0	sphingolipid 4-desaturase/C4-monooxygenase [EC:1.14.19.17 1.14.18.5]	ko01004	-	-	Modification	WGD
evm.model.Chr6.2114	nsy:104237762	K21734	720	0	sphingolipid 8-(E/Z)-desaturase [EC:1.14.19.29]	ko00001	-	-	Modification	WGD
evm.model.Chr7.541	sot:102581622	K21734	733	0	sphingolipid 8-(E/Z)-desaturase [EC:1.14.19.29]	ko00001	-	-	Modification	WGD
evm.model.Chr4.2276	cic:CICLE_v10020487mg	K03921	716	0	acyl-[acyl-carrier-protein] desaturase [EC:1.14.19.2 1.14.19.11 1.14.19.26]	ko01040,ko01004,ko00061	-	-	Modification	DSD
evm.model.Chr5.2066	sind:105161198	K03921	528	0	acyl-[acyl-carrier-protein] desaturase [EC:1.14.19.2 1.14.19.11 1.14.19.26]	ko01040,ko01004,ko00061	-	-	Modification	DSD
evm.model.Chr1.3700	cic:CICLE_v10020487mg	K03921	694	0	acyl-[acyl-carrier-protein] desaturase [EC:1.14.19.2 1.14.19.11 1.14.19.26]	ko01040,ko01004,ko00061	-	-	Modification	Singletons
evm.model.Chr3.2151	hbr:110654927	K03921	651	0	acyl-[acyl-carrier-protein] desaturase [EC:1.14.19.2 1.14.19.11 1.14.19.26]	ko01040,ko01004,ko00061	-	-	Modification	TRD
evm.model.Chr10.697	psom:113347984	K10781	53.5	2e-07	fatty acyl-ACP thioesterase B [EC:3.1.2.14 3.1.2.21]	ko01004,ko00061	-	-	Modification	TD
evm.model.Chr1.120	lsv:111890372	K10781	64.3	1e-09	fatty acyl-ACP thioesterase B [EC:3.1.2.14 3.1.2.21]	ko01004,ko00061	-	-	Modification	Singletons
evm.model.Chr9.2933	psom:113347984	K10781	75.5	5e-15	fatty acyl-ACP thioesterase B [EC:3.1.2.14 3.1.2.21]	ko01004,ko00061	-	-	Modification	DSD
evm.model.Chr9.2901	psom:113347984	K10781	104	4e-25	fatty acyl-ACP thioesterase B [EC:3.1.2.14 3.1.2.21]	ko01004,ko00061	-	-	Modification	DSD
evm.model.Chr10.1038	oeu:111385815	K10782	528	0	fatty acyl-ACP thioesterase A [EC:3.1.2.14]	ko01004,ko00061	-	-	Modification	DSD
evm.model.Chr2.1764	sind:105160370	K10781	525	0	fatty acyl-ACP thioesterase B [EC:3.1.2.14 3.1.2.21]	ko01004,ko00061	-	-	Modification	DSD
evm.model.Chr10.1915	sind:105162096	K10781	637	0	fatty acyl-ACP thioesterase B [EC:3.1.2.14 3.1.2.21]	ko01004,ko00061	-	-	Modification	WGD
evm.model.Chr8.1327	mesc:110607705	K10781	629	0	fatty acyl-ACP thioesterase B [EC:3.1.2.14 3.1.2.21]	ko01004,ko00061	-	-	Modification	WGD
evm.model.Chr6.2026	zju:107424251	K01074	363	1e-125	palmitoyl-protein thioesterase [EC:3.1.2.22]	ko01004,ko00062	-	-	Modification	WGD
evm.model.Chr2.2453	jcu:105642991	K01068	375	1e-128	acyl-coenzyme A thioesterase 1/2/4 [EC:3.1.2.2]	ko01040,ko01004,ko00062	-	-	Modification	WGD
evm.model.Chr2.1117	vvi:100249424	K01074	391	1e-132	palmitoyl-protein thioesterase [EC:3.1.2.22]	ko01004,ko00062	-	-	Modification	DSD
evm.model.Chr1.4781	sly:101264960	K01074	425	1e-148	palmitoyl-protein thioesterase [EC:3.1.2.22]	ko01004,ko00062	-	-	Modification	DSD
evm.model.Chr3.2291	egr:104441375	K01074	434	1e-152	palmitoyl-protein thioesterase [EC:3.1.2.22]	ko01004,ko00062	-	-	Modification	WGD
evm.model.Chr1.18	vvi:100256759	K01068	694	0	acyl-coenzyme A thioesterase 1/2/4 [EC:3.1.2.2]	ko01040,ko01004,ko00062	-	-	Modification	WGD
evm.model.Chr9.2443	ghi:107952742	K00232	50.4	2e-06	acyl-CoA oxidase [EC:1.3.3.6]	ko04146,ko04024,ko01040,ko00640,ko00592,ko00410,ko00071	M00087	beta-Oxidation	Degradation	PD
evm.model.Chr9.2450	ghi:107952742	K00232	55.5	2e-06	acyl-CoA oxidase [EC:1.3.3.6]	ko04146,ko04024,ko01040,ko00640,ko00592,ko00410,ko00071	M00087	beta-Oxidation	Degradation	PD
evm.model.Chr1.2497	ghi:107952742	K00232	57.8	3e-07	acyl-CoA oxidase [EC:1.3.3.6]	ko04146,ko04024,ko01040,ko00640,ko00592,ko00410,ko00071	M00087	beta-Oxidation	Degradation	PD
evm.model.Chr2.3170	ghi:107952742	K00232	60.1	6e-08	acyl-CoA oxidase [EC:1.3.3.6]	ko04146,ko04024,ko01040,ko00640,ko00592,ko00410,ko00071	M00087	beta-Oxidation	Degradation	WGD
evm.model.Chr8.2266	ghi:107952742	K00232	87.8	2e-17	acyl-CoA oxidase [EC:1.3.3.6]	ko04146,ko04024,ko01040,ko00640,ko00592,ko00410,ko00071	M00087	beta-Oxidation	Degradation	TRD
evm.model.Chr7.2008	ghi:107952742	K00232	96.3	1e-19	acyl-CoA oxidase [EC:1.3.3.6]	ko04146,ko04024,ko01040,ko00640,ko00592,ko00410,ko00071	M00087	beta-Oxidation	Degradation	WGD
evm.model.Chr5.2743	ghi:107952742	K00232	98.6	2e-20	acyl-CoA oxidase [EC:1.3.3.6]	ko04146,ko04024,ko01040,ko00640,ko00592,ko00410,ko00071	M00087	beta-Oxidation	Degradation	WGD
evm.model.Chr4.2734	ghi:107952742	K00232	113	2e-25	acyl-CoA oxidase [EC:1.3.3.6]	ko04146,ko04024,ko01040,ko00640,ko00592,ko00410,ko00071	M00087	beta-Oxidation	Degradation	DSD
evm.model.Chr5.1106	ghi:107952742	K00232	153	9e-39	acyl-CoA oxidase [EC:1.3.3.6]	ko04146,ko04024,ko01040,ko00640,ko00592,ko00410,ko00071	M00087	beta-Oxidation	Degradation	TRD
evm.model.Chr1.3834	ghi:107952742	K00232	221	3e-62	acyl-CoA oxidase [EC:1.3.3.6]	ko04146,ko04024,ko01040,ko00640,ko00592,ko00410,ko00071	M00087	beta-Oxidation	Degradation	DSD
evm.model.Chr6.1136	ghi:107952742	K00232	263	5e-80	acyl-CoA oxidase [EC:1.3.3.6]	ko04146,ko04024,ko01040,ko00640,ko00592,ko00410,ko00071	M00087	beta-Oxidation	Degradation	DSD
evm.model.Chr4.3132	vvi:100257352	K00232	701	0	acyl-CoA oxidase [EC:1.3.3.6]	ko04146,ko04024,ko01040,ko00640,ko00592,ko00410,ko00071	M00087	beta-Oxidation	Degradation	DSD
evm.model.Chr1.2049.1	hbr:110643547	K00232	1059	0	acyl-CoA oxidase [EC:1.3.3.6]	ko04146,ko04024,ko01040,ko00640,ko00592,ko00410,ko00071	M00087	beta-Oxidation	Degradation	DSD
evm.model.Chr1.3279	ath:AT5G65110	K00232	1170	0	acyl-CoA oxidase [EC:1.3.3.6]	ko04146,ko04024,ko01040,ko00640,ko00592,ko00410,ko00071	M00087	beta-Oxidation	Degradation	DSD
evm.model.Chr4.360	nnu:104598456	K00232	1180	0	acyl-CoA oxidase [EC:1.3.3.6]	ko04146,ko04024,ko01040,ko00640,ko00592,ko00410,ko00071	M00087	beta-Oxidation	Degradation	TD
evm.model.Chr1.4866	nnu:104598456	K00232	1221	0	acyl-CoA oxidase [EC:1.3.3.6]	ko04146,ko04024,ko01040,ko00640,ko00592,ko00410,ko00071	M00087	beta-Oxidation	Degradation	WGD
evm.model.Chr4.359	nnu:104598456	K00232	1164	0	acyl-CoA oxidase [EC:1.3.3.6]	ko04146,ko04024,ko01040,ko00640,ko00592,ko00410,ko00071	M00087	beta-Oxidation	Degradation	WGD
evm.model.Chr10.66	qsu:111999820	K00232	1164	0	acyl-CoA oxidase [EC:1.3.3.6]	ko04146,ko04024,ko01040,ko00640,ko00592,ko00410,ko00071	M00087	beta-Oxidation	Degradation	WGD
evm.model.Chr9.734	pmum:103334342	K07513	764	0	acetyl-CoA acyltransferase 1 [EC:2.3.1.16]	ko04146,ko01040,ko00592,ko00280,ko00071	M00087	beta-Oxidation	Degradation	DSD
evm.model.Chr1.949	sot:102578706	K07513	850	0	acetyl-CoA acyltransferase 1 [EC:2.3.1.16]	ko04146,ko01040,ko00592,ko00280,ko00071	M00087	beta-Oxidation	Degradation	WGD
evm.model.Chr5.2959	jre:108988454	K07513	829	0	acetyl-CoA acyltransferase 1 [EC:2.3.1.16]	ko04146,ko01040,ko00592,ko00280,ko00071	M00087	beta-Oxidation	Degradation	WGD
evm.model.Chr2.1422	mng:MNEG_8026	K01897	97.1	2e-21	long-chain acyl-CoA synthetase [EC:6.2.1.3]	ko04216,ko04147,ko04146,ko01004,ko00071,ko00061	M00086	beta-Oxidation, acyl-CoA synthesis	Degradation	DSD
evm.model.Chr1.1558	ini:109188225	K01897	1102	0	long-chain acyl-CoA synthetase [EC:6.2.1.3]	ko04216,ko04147,ko04146,ko01004,ko00071,ko00061	M00086	beta-Oxidation, acyl-CoA synthesis	Degradation	DSD
evm.model.Chr2.3239	oeu:111385574	K01897	765	0	long-chain acyl-CoA synthetase [EC:6.2.1.3]	ko04216,ko04147,ko04146,ko01004,ko00071,ko00061	M00086	beta-Oxidation, acyl-CoA synthesis	Degradation	DSD
evm.model.Chr5.2585	pmum:103322589	K01897	780	0	long-chain acyl-CoA synthetase [EC:6.2.1.3]	ko04216,ko04147,ko04146,ko01004,ko00071,ko00061	M00086	beta-Oxidation, acyl-CoA synthesis	Degradation	DSD
evm.model.Chr5.3052	zju:107423037	K01897	1133	0	long-chain acyl-CoA synthetase [EC:6.2.1.3]	ko04216,ko04147,ko04146,ko01004,ko00071,ko00061	M00086	beta-Oxidation, acyl-CoA synthesis	Degradation	DSD
evm.model.Chr7.500	oeu:111377141	K01897	927	0	long-chain acyl-CoA synthetase [EC:6.2.1.3]	ko04216,ko04147,ko04146,ko01004,ko00071,ko00061	M00086	beta-Oxidation, acyl-CoA synthesis	Degradation	DSD
evm.model.Chr9.111	vvi:100244213	K01897	1051	0	long-chain acyl-CoA synthetase [EC:6.2.1.3]	ko04216,ko04147,ko04146,ko01004,ko00071,ko00061	M00086	beta-Oxidation, acyl-CoA synthesis	Degradation	DSD
evm.model.Chr9.160	sind:105163021	K01897	1006	0	long-chain acyl-CoA synthetase [EC:6.2.1.3]	ko04216,ko04147,ko04146,ko01004,ko00071,ko00061	M00086	beta-Oxidation, acyl-CoA synthesis	Degradation	DSD
evm.model.Chr4.3002	psom:113350108	K01897	1175	0	long-chain acyl-CoA synthetase [EC:6.2.1.3]	ko04216,ko04147,ko04146,ko01004,ko00071,ko00061	M00086	beta-Oxidation, acyl-CoA synthesis	Degradation	DSD
evm.model.Chr6.1797	mesc:110629494	K01897	1178	0	long-chain acyl-CoA synthetase [EC:6.2.1.3]	ko04216,ko04147,ko04146,ko01004,ko00071,ko00061	M00086	beta-Oxidation, acyl-CoA synthesis	Degradation	DSD
evm.model.Chr4.404	pxb:103937564	K01897	1046	0	long-chain acyl-CoA synthetase [EC:6.2.1.3]	ko04216,ko04147,ko04146,ko01004,ko00071,ko00061	M00086	beta-Oxidation, acyl-CoA synthesis	Degradation	DSD
evm.model.Chr2.2823	vvi:100265978	K01897	1172	0	long-chain acyl-CoA synthetase [EC:6.2.1.3]	ko04216,ko04147,ko04146,ko01004,ko00071,ko00061	M00086	beta-Oxidation, acyl-CoA synthesis	Degradation	WGD
evm.model.Chr3.2122	oeu:111394348	K01897	1123	0	long-chain acyl-CoA synthetase [EC:6.2.1.3]	ko04216,ko04147,ko04146,ko01004,ko00071,ko00061	M00086	beta-Oxidation, acyl-CoA synthesis	Degradation	WGD
evm.model.Chr6.192	sind:105179140	K01897	1066	0	long-chain acyl-CoA synthetase [EC:6.2.1.3]	ko04216,ko04147,ko04146,ko01004,ko00071,ko00061	M00086	beta-Oxidation, acyl-CoA synthesis	Degradation	WGD
evm.model.Chr8.1804.1	vvi:100265062	K01897	1093	0	long-chain acyl-CoA synthetase [EC:6.2.1.3]	ko04216,ko04147,ko04146,ko01004,ko00071,ko00061	M00086	beta-Oxidation, acyl-CoA synthesis	Degradation	WGD
