# Supplementary material for: High-quality genome assembly of Impatiens noli-tangere reveals key insights into α-linolenic acid biosynthesis and metabolic volatiles
Source: Hortic Res. 2025 Aug 22;12(11):uhaf216. doi: 10.1093/hr/uhaf216 (PMC12598466; doi:10.1093/hr/uhaf216)
Supplement: Web_Material_uhaf216 [file web_material_uhaf216.zip › Table S9. Alignment rate of transcriptome sequencing data to the I. noli-tangere genome.xlsx]

## Sheet: Table S9
Table S9. Alignment rate of transcriptome sequencing data to the I. noli-tangere genome
Tissue	Total alignments	Successfully assigned alignments	Alignment rate
Root	24242674	20669540	0.85261
Stem	25250108	22120485	0.876055
Leaf	21776930	18521762	0.850522
Flower	24509513	20877536	0.851814
Seed	25250108	22120485	0.876055
